# Supplementary material for: Gamification and motivation: Impact on delay discounting performance
Source: PLoS One. 2024 Apr 16;19(4):e0299511. doi: 10.1371/journal.pone.0299511 (PMC11020503; doi:10.1371/journal.pone.0299511)
Supplement: S1 Data — (R) [file pone.0299511.s001.R]

#================================================================
#========Gamification & Delay Discounting Analysis Script========
#================================================================
#
# Greg Jensen, 2022

#====================
#====Front Matter====
#====================

library(cmdstanr)
library(posterior)
library(bayesplot)
library(boot)
library(rethinking)
library(readr)
#library(MASS)
library(viridis)

source_folder <- "~/Projects/Academia/0 - In Preparation/**DDGame Project/Stan Analysis"
# This line compiles the Stan model into an executable that can later be
# deployed when provided with correctly formatted data.
quasihyper_impute_machine <- cmdstan_model(file.path(source_folder,"quasihyperbolic_dd_impute_model.stan"))

#=========================
#========Functions========
#=========================

AUC_calc <- function(x,y) {
  # Utility function to calculate the area of a series of contiguous trapezoids.
  # Approximates the Riemann-integrated "Area Under the Curve" to arbitrary
  # precision.
	yl <- length(y)
	AUC <- sum((y[1:(yl-1)]+y[2:yl])*diff(x)/2)
	return(AUC)
}

case_plotter <- function(dat_demo,A=1) {
  # Utility function for creating a plot of a participant's accepted and
  # rejected offers in a delay discounting task as a function of offer ratio and
  # delay.
	plot(-1,-1,type="n",xlim=c(0,max(dat_demo$delay)),ylim=c(0,1),xlab="Delay",ylab="V/A Ratio")
	dat_demo$Vbottom <- dat_demo$Vbottom/A
	dat_demo$Vtop <- dat_demo$Vtop/A
	for (i in 1:dat_demo$N) {
		lines(rep(dat_demo$delay[i],2),c(dat_demo$Vbottom[i],dat_demo$Vtop[i]))
	}
	lines(c(0,dat_demo$delay),c(1,dat_demo$Vbottom))
	lines(c(0,dat_demo$delay),c(1,dat_demo$Vtop))
	points(dat_demo$delay,dat_demo$Vtop,pch=21,col="black",bg="white")
	points(dat_demo$delay,dat_demo$Vbottom,pch=21,col="black",bg="black")
}

hommel <- function(p,alpha) {
  # Multiple corrections adjustment for a collection of hypothesis tests.
  # Due to Hommel (1988).
	len <- length(p)
	ord <- order(p)
	p_ord <- p[ord]
	b <- 0
	test <- 0
	result <- rep(0,len)
	while (test == 0) {
		b <- b+1
		ptest <- p_ord[len-(1:b)+1] < ((b-(1:b)+1)*alpha)/b
		test <- sum(ptest)
		if (test > 0) {
			result[1:(len-b+1)] <- 1
		} else if (b==len) {
			test <- 1
		}
	}
	result[ord] <- result
	return(result)
}

turn_cmstan_csv_into_list <- function(output) {
  # Convenience function for assembling the posterior samples drawn from
  # multiple chains using the cmdstanr package.
  result <- list()
  vlen <- length(output$metadata$stan_variables)
  clen <- output$metadata$iter_sampling
  plen <- length(output$metadata$id)
  ndex <- 0
  for (i in 1:vlen) {
    len <- output$metadata$stan_variable_dims[[i]]
    dlen <- prod(len)
    chunk <- output$post_warmup_draws[,ndex+(1:dlen)]
    result[[output$metadata$stan_variables[i]]] <- array(chunk,dim=c(clen*plen,len))
    ndex <- ndex+dlen
  }
  return(result)
}

#=============================
#========Model Fitting========
#=============================

chain_sms <- 5000
chain_cnt <- 4
sims <- chain_sms*chain_cnt

#====Demo Data Case====
# This segment implements the "demo" analysis depicted in Figure 1. In this
# case, a single hypothetical participant data is evaluated at 4 different
# delays. At each delay, the data records the largest delayed reward that the
# participant rejected (plotted in black) and the smallest delayed reward that
# the participant accepted (plotted in white). The case_plotter() function can
# be used to view this case.
dat_demo <- list(N=4, rspID=rep(0,4), delay=c(2,5,15,25), Vtop=c(1.0,0.8,0.5,0.6), Vbottom=c(0.8,0.6,0.0,0.5), A=rep(1,4))
case_plotter(dat_demo)

# Stan models are compiled by the cmdstanr package as standalone executables,
# accessed through complex data structures with embedded commands. Here, the
# object's internal sample() command is called, with relevant variables
# defined.
fit <- quasihyper_impute_machine$sample(
	data = dat_demo,
	chains = 4,
	parallel_chains = 4,
	iter_sampling = 1500,
	iter_warmup = 1500,
	refresh = 600,
	adapt_delta = 0.95,
	max_treedepth = 15
)

# The resulting object exists as its own R Environment, containing a host of
# information about the sampling process and its corresponding diagnostics.
# To make interrogating the posterior samples more straightforward, they are
# extracted from the model output Environment and assembled into a single
# list with each model parameter carrying its name over from Stan.
demo_output <- read_cmdstan_csv(fit$output_files(), format="draws_matrix")
demo_q <- turn_cmstan_csv_into_list(demo_output)

# We can use these posterior samples to fit both the posterior mean model fit
# (in blue) as well as 100 random posterior model fits (in red),
# superimposed over the case_plotter() output that was generated above.
d <- c(1,(exp(-(mean(demo_q$tau) + mean(demo_q$beta) * (1:25)))))
lines((0:25),d,lwd=3,col="blue")
rdex <- sample(6000,100)
for (i in 1:100) {
  d <- c(1,(exp(-(demo_q$tau[rdex[i]] + demo_q$beta[rdex[i]] * (1:25)))))
  lines((0:25),d,lwd=1,col=col.alpha("red",0.2))
}

#====Data Processing====
# The raw survey data (DDG*S) and delay discounting regression data (DDG*R)
# require a fair bit of cleanup to be ready for subsequent analysis. This
# includes scoring the factor loadings for survey factors, as well as
# converting the randomly assigned participant IDs into an ordered set of
# indices from 1 to N in order to facilitate looping through them during the
# analysis.

DDG1R <- read_csv(file.path(source_folder,"Exp1-DDregress.csv"))
DDG1R$Participant <- as.integer(as.factor(DDG1R$RespondentID))
P1 <- length(unique(DDG1R$RespondentID))
C1 <- rep(0,P1)
for (p in 1:P1) {
	C1[p] <- DDG1R$Condition[DDG1R$Participant==p][1]
}

DDG1S <- read_csv(file.path(source_folder,"Exp1-SurveyQs.csv"))
DDG1S$Participant <- rep(0,length(DDG1S$RespondentID))
for (p in 1:length(DDG1S$RespondentID)) {
	DDG1S$Participant[p] <- DDG1R$Participant[match(DDG1S$RespondentID[p],DDG1R$RespondentID)]
}
if(sum(is.na(DDG1S$Participant))>0) {
	DDG1S <- DDG1S[-(1:length(DDG1S$RespondentID))[is.na(DDG1S$Participant)],]
}
DDG1S$GGQm <- apply(as.matrix(DDG1S[,6:37]),1,mean,na.rm=TRUE)
q <- as.matrix(DDG1S[,38:96])
dex <- c(2,3,5,7,8,9,10,12,13,15,17,18,20,22,23,25,26,29,30,31,34,35,36,39,40,41,44,45,46,47,49,50,51,52,54,56,57,58,59)
q[,dex] <- 5-q[,dex]
DDG1S$UPPSP_NU <- apply(q[,c(2,7,12,17,22,29,34,39,44,50,53,58)],1,mean,na.rm=TRUE)        # Negative Urgency
DDG1S$UPPSP_Pr <- apply(q[,c(1,6,11,16,21,28,33,38,43,48,55)],1,mean,na.rm=TRUE)           # Lack of Premeditation
DDG1S$UPPSP_Pe <- apply(q[,c(4,9,14,19,24,27,32,37,42,47)],1,mean,na.rm=TRUE)              # Lack of Perseveration
DDG1S$UPPSP_SS <- apply(q[,c(3,8,13,18,23,26,31,36,41,46,51,56)],1,mean,na.rm=TRUE)        # Sensation-Seeking
DDG1S$UPPSP_PU <- apply(q[,c(5,10,15,20,25,30,35,40,45,49,52,54,57,59)],1,mean,na.rm=TRUE) # Positive Urgency
q <- as.matrix(DDG1S[,97:118])
dex <- c(2,9,11,14,19,21)
q[,dex] <- 8-q[,dex]
DDG1S$IMI_Int <- apply(q[,c(1,5,8,10,14,17,20)],1,mean,na.rm=TRUE) # Interest/Enjoyment
DDG1S$IMI_Com <- apply(q[,c(4,7,12,16,22)],1,mean,na.rm=TRUE)      # Perceived Competence
DDG1S$IMI_Cho <- apply(q[,c(3,11,15,19,21)],1,mean,na.rm=TRUE)     # Perceived Choice
DDG1S$IMI_Pre <- apply(q[,c(2,6,9,13,18)],1,mean,na.rm=TRUE)       # Pressure/Tension

DDG2R <- read_csv(file.path(source_folder,"Exp2-DDregress.csv"))
DDG2R$Participant <- as.integer(as.factor(DDG2R$RespondentID))
P2 <- length(unique(DDG2R$RespondentID))
C2 <- rep(0,P2)
for (p in 1:P2) {
	C2[p] <- DDG2R$Condition[DDG2R$Participant==p][1]
}

DDG2S <- read_csv(file.path(source_folder,"Exp2-SurveyQs.csv"))
DDG2S$Participant <- rep(0,length(DDG2S$RespondentID))
for (p in 1:length(DDG2S$RespondentID)) {
	DDG2S$Participant[p] <- DDG2R$Participant[match(DDG2S$RespondentID[p],DDG2R$RespondentID)]
}
if(sum(is.na(DDG2S$Participant))>0) {
	DDG2S <- DDG2S[-(1:length(DDG2S$RespondentID))[is.na(DDG2S$Participant)],]
}
q <- as.matrix(DDG2S[,6:15])
centroids <- rbind(
	c(3.65,2.71,4.07,5.42,2.83,4.20,4.24,4.71,5.89,4.01),
	c(5.55,6.29,6.25,3.36,5.10,4.01,5.55,5.89,5.58,5.55),
	c(5.08,6.23,5.37,2.00,3.46,2.00,2.95,5.74,3.21,3.23),
	c(2.58,1.61,1.88,4.30,1.49,2.69,2.20,2.59,4.68,2.20)
)
DDG2S$GPQ_Cas <- sqrt(apply((q-matrix(rep(centroids[1,],P2),P2,10,byrow = TRUE))^2,1,sum,na.rm=TRUE)) # Casual Gamer
DDG2S$GPQ_WRG <- sqrt(apply((q-matrix(rep(centroids[2,],P2),P2,10,byrow = TRUE))^2,1,sum,na.rm=TRUE)) # Well-Rounded Gamer
DDG2S$GPQ_Hrd <- sqrt(apply((q-matrix(rep(centroids[3,],P2),P2,10,byrow = TRUE))^2,1,sum,na.rm=TRUE)) # Hardcore Gamer
DDG2S$GPQ_Non <- sqrt(apply((q-matrix(rep(centroids[4,],P2),P2,10,byrow = TRUE))^2,1,sum,na.rm=TRUE)) # Non-Gamer
q <- cbind(DDG2S$GPQ_Cas,DDG2S$GPQ_WRG,DDG2S$GPQ_Hrd,DDG2S$GPQ_Non)
DDG2S$GPQ_Cluster <- rep(0,P2)
for (p in 1:P2) {
	DDG2S$GPQ_Cluster[p] <- match(min(q[p,]),q[p,])
}
q <- as.matrix(DDG2S[,16:74])
dex <- c(2,3,5,7,8,9,10,12,13,15,17,18,20,22,23,25,26,29,30,31,34,35,36,39,40,41,44,45,46,47,49,50,51,52,54,56,57,58,59)
q[,dex] <- 5-q[,dex]
DDG2S$UPPSP_NU <- apply(q[,c(2,7,12,17,22,29,34,39,44,50,53,58)],1,mean,na.rm=TRUE)        # Negative Urgency
DDG2S$UPPSP_Pr <- apply(q[,c(1,6,11,16,21,28,33,38,43,48,55)],1,mean,na.rm=TRUE)           # Lack of Premeditation
DDG2S$UPPSP_Pe <- apply(q[,c(4,9,14,19,24,27,32,37,42,47)],1,mean,na.rm=TRUE)              # Lack of Perseveration
DDG2S$UPPSP_SS <- apply(q[,c(3,8,13,18,23,26,31,36,41,46,51,56)],1,mean,na.rm=TRUE)        # Sensation-Seeking
DDG2S$UPPSP_PU <- apply(q[,c(5,10,15,20,25,30,35,40,45,49,52,54,57,59)],1,mean,na.rm=TRUE) # Positive Urgency
q <- as.matrix(DDG2S[,75:96])
dex <- c(2,9,11,14,19,21)
q[,dex] <- 8-q[,dex]
DDG2S$IMI_Int <- apply(q[,c(1,5,8,10,14,17,20)],1,mean,na.rm=TRUE) # Interest/Enjoyment
DDG2S$IMI_Com <- apply(q[,c(4,7,12,16,22)],1,mean,na.rm=TRUE)      # Perceived Competence
DDG2S$IMI_Cho <- apply(q[,c(3,11,15,19,21)],1,mean,na.rm=TRUE)     # Perceived Choice
DDG2S$IMI_Pre <- apply(q[,c(2,6,9,13,18)],1,mean,na.rm=TRUE)       # Pressure/Tension
C2g <- DDG2S[[102]]

#====Experiment 1 Delay Discounting Model Fit====
# The quasihyperbolic model was fit for every participant separately using our
# Stan model. Since this required the generation of a collection of posterior
# samples for each model fit, the exp1_quasi_output() structure is a list that
# collects these model outputs for later interpretation. Because several
# participants had models that were difficult to fit, we included a failsafe
# that reran the model in the event that a particular sampling process resulted
# in very poor convergence statistics. While this is not strictly best
# practices, we also collected a large number of samples per simulation and thus
# only reran models in severely degenerate cases. A more robust approach for
# future analyses would be to implement a multi-level model so that partial 
# pooling across participants would reduce the ambiguity of edge conditions.

exp1_quasi_output <- list()
for (p in 1:P1) {
	dex <- (DDG1R$Participant==p)
	dat1 <- list(N=length(DDG1R$RespondentID[dex]), P=1, rspID=DDG1R$RespondentID[dex], delay=DDG1R$Days[dex], Vtop=DDG1R$Vtop[dex], Vbottom=DDG1R$Vbottom[dex], A=DDG1R$A[dex])
	dat1$prt <- as.integer(as.factor(dat1$rspID))
	print(c("Participant",p))
	get <- 1
	while (get==1) {
		fit <- quasihyper_impute_machine$sample(
			data = dat1,
			chains = chain_cnt,
			parallel_chains = chain_cnt,
			iter_sampling = chain_sms,
			iter_warmup = chain_sms,
			refresh = 500,
			adapt_delta = 0.999,
			max_treedepth = 15
		)
		output <- read_cmdstan_csv(fit$output_files(), format="draws_matrix")
		if (sum(fit$sampler_diagnostics()[,,2]) < 400){
			get <- 0
			exp1_quasi_output[p] <- list(turn_cmstan_csv_into_list(output))
		}
		if ((p%%50)==0) {
			save.image(file.path(source_folder,"DDGame.RData"))
		}
	}
}
save.image(file.path(source_folder,"DDGame.RData"))

#====Experiment 2 Delay Discounting Model Fit====
# The model fitting procedure for Experiment 2 was identical to that described
# above for Experiment 1.
exp2_quasi_output <- list()
for (p in 1:P2) {
	dex <- (DDG2R$Participant==p)
	dat2 <- list(N=length(DDG2R$RespondentID[dex]), rspID=DDG2R$RespondentID[dex], delay=DDG2R$Days[dex], Vtop=DDG2R$Vtop[dex], Vbottom=DDG2R$Vbottom[dex], A=DDG2R$A[dex])
	dat2$prt <- as.integer(as.factor(dat2$rspID))
	print(c("Participant",p))
	get <- 1
	while (get==1) {
		fit <- quasihyper_impute_machine$sample(
			data = dat2,
			chains = chain_cnt,
			parallel_chains = chain_cnt,
			iter_sampling = chain_sms,
			iter_warmup = chain_sms,
			refresh = 500,
			adapt_delta = 0.999,
			max_treedepth = 15
		)
		output <- read_cmdstan_csv(fit$output_files(), format="draws_matrix")
		if (sum(fit$sampler_diagnostics()[,,2]) < 400){
			get <- 0
			exp2_quasi_output[p] <- list(turn_cmstan_csv_into_list(output))
		}
	}
	if ((p%%70)==0) {
		save.image(file.path(source_folder,"DDGame.RData"))
	}
}
save.image(file.path(source_folder,"DDGame.RData"))

#======================================
#========Model AUC Calculations========
#======================================

#====Experiment 1 AUC Grid====
# Under the Bayesian interpretation, the entire posterior distribution of
# parameter values collectively describes "what we know" about the parameters.
# As such, it is not appropriate to fit a single curve and calculate its AUC.
# Instead, the AUC is here calculated for each of a participant's posterior
# samples, resulting in a posterior distribution of AUCs. These participant 
# level distributions can then be averaged to describe a posterior description
# of the participants as a group.

conds <- length(unique(C1))
maxdays <- 90
x <- 1:maxdays

exp1_quasi_AUCgrid <- matrix(0,sims,P1)
for (p in 1:P1) {
	for (s in 1:sims) {
		d <- c(1,(exp(-(exp1_quasi_output[[p]]$tau[s] + exp1_quasi_output[[p]]$beta[s] * x))))
		exp1_quasi_AUCgrid[s,p] <- AUC_calc(c(0,x)/maxdays,d)
	}
}

#====Output====
# Since AUC is computed on a sample-by-sample basis from the posterior samples,
# a process that retains any covariance implied within those samples, the
# quantiles of a participant's estimate can be evaluated easily based on the
# descriptive statistics of those posterior distributions. Since some
# some estimates will have heavy tails due to the ambiguity of the data,
# the present analysis relies on the normally-excessive number of samples taken
# for each participant to get a reasonable characterization of the distribution
# tails.

# Individual Participants
outputs <- matrix(0,P1,6)
outputs[,1] <- C1
for (p in 1:P1) {
	q <- exp1_quasi_AUCgrid[,p]
	outputs[p,2] <- mean(q)
	outputs[p,3] <- mean(q) - quantile(q,.025)
	outputs[p,4] <- quantile(q,.975) - mean(q)
	outputs[p,5:6] <- quantile(q,c(.1,.9))
}

clip <- pipe("pbcopy", "w")                       
write.table(outputs, file=clip,sep="\t")                               
close(clip)

# Group Means
# Insofar as participants can be treated as a random sample, with posterior
# sampling processes that were evaluated independently, the distribution for
# the group mean can be estimated by taking the marginal average across
# participants on a per-sample basis.
meanstack <- matrix(0,sims,conds)
for (c in 1:conds) {
	meanstack[,c] <- apply(exp1_quasi_AUCgrid[,C1==c],1,mean)
}
outputs <- matrix(0,3,5)
for (c in 1:conds) {
	outputs[c,1] <- mean(meanstack[,c])
	outputs[c,2] <- mean(meanstack[,c]) - quantile(meanstack[,c],.025)
	outputs[c,3] <- quantile(meanstack[,c],.975) - mean(meanstack[,c])
	outputs[c,4:5] <- quantile(meanstack[,c],c(.1,.9))
}

clip <- pipe("pbcopy", "w")                       
write.table(outputs, file=clip,sep="\t")                               
close(clip)

# Group Differences Corrected For Multiple Comparisons
# Strictly speaking, a hypothesis test does not meaningfully facilitate the
# interpretation of these results, since it effectively acts as a fairly
# arbitrary characterization of which effect sizes are larger than some
# threshold. Under classical hypothesis testing, this threshold is ignorant to
# the existence of other tests, which can inflate the rate of false positives
# when multiple tests are done. In order to correct for this, we used a multiple
# comparisons correction described by Hommel (1988), which adaptively adjusts
# the threshold of a series of tests whose inter-relatedness is unknown. This
# allows tests whose familywise error rate fall below a criterion alpha of .05
# to be identified with considerably more statistical power than a blanket
# Bonferroni correction.
hbsd <- .05/(3:1)
outputs <- matrix(0,3,2)
outputs[1,1] <- 2*min(mean((meanstack[,1]-meanstack[,2])>0),mean((meanstack[,1]-meanstack[,2])<0))
outputs[2,1] <- 2*min(mean((meanstack[,2]-meanstack[,3])>0),mean((meanstack[,2]-meanstack[,3])<0))
outputs[3,1] <- 2*min(mean((meanstack[,1]-meanstack[,3])>0),mean((meanstack[,1]-meanstack[,3])<0))
outputs[,2] <- hommel(outputs[,1],.05)

# Regression Parameters
pars <- matrix(0,sims,P1*2)
for (p in 1:P1) {
	pars[,p] <- exp1_quasi_output[[p]]$tau
	pars[,p+P1] <- exp1_quasi_output[[p]]$beta
}

outputs <- matrix(0,conds*2,5)
for (c in 1:conds) {
	dex <- C1==c
	q <- apply(exp(-pars[,(1:P1)[dex]]),1,mean)
	outputs[1+(c-1)*2,1] <- mean(q)
	outputs[1+(c-1)*2,2] <- mean(q) - quantile(q,.025)
	outputs[1+(c-1)*2,3] <- quantile(q,.975) - mean(q)
	outputs[1+(c-1)*2,4:5] <- quantile(q,c(.1,.9))
	q <- apply(exp(-pars[,P1+(1:P1)[dex]]),1,mean)
	outputs[2+(c-1)*2,1] <- mean(q)
	outputs[2+(c-1)*2,2] <- mean(q) - quantile(q,.025)
	outputs[2+(c-1)*2,3] <- quantile(q,.975) - mean(q)
	outputs[2+(c-1)*2,4:5] <- quantile(q,c(.1,.9))
}

clip <- pipe("pbcopy", "w")                       
write.table(outputs, file=clip,sep="\t")                               
close(clip)


# Approximate Regression Curves for Figure
# Rather than draw the participant curves in our figures using a table of XY
# values, we approximated those curves using a cubic polynomial over the extent
# of the delays that participants experienced. These polynomials serve *no other
# purpose* than to simplify the construction of figures. They do not participate
# in any statistical inference whatsoever.
curves <- matrix(0,maxdays,P1)
for (p in 1:P1) {
	for (i in x) {
		q <- exp(-(exp1_quasi_output[[p]]$tau + exp1_quasi_output[[p]]$beta*i))
		curves[i,p] <- mean(q)
	}
}
approx <- matrix(0,P1,5)
approx[,1] <- C1
x2 <- x^2
x3 <- x^3
for (p in 1:P1) {
	y <- log(curves[,p])
	q <- lm(y ~ x + x2 + x3)
	approx[p,2:5] <- q$coefficients
}
meancurves <- matrix(0,maxdays,conds*3)
for (c in 1:conds) {
	for (i in x) {
		dex <- (1:P1)[C1==c]
		q <- rep(0,sims)
		for (p in dex) {
			q <- q + exp(-(exp1_quasi_output[[p]]$tau + exp1_quasi_output[[p]]$beta*i))/length(dex)
		}
		meancurves[i,1+(c-1)*3] <- mean(q)
		meancurves[i,(2:3)+(c-1)*3] <- quantile(q,c(.025,.975))
	}
}

#====Experiment 2 AUC Grid====
# This analysis proceeded precisely as the Experiment 1 analysis did, but using
# the data from Experiment 2

conds <- length(unique(C2))
maxdays <- 180
x <- 1:maxdays
C2rich <- C2 + (C2g-1)*2

exp2_quasi_AUCgrid <- matrix(0,sims,P2)
for (p in 1:P2) {
	for (s in 1:sims) {
		d <- c(1,(exp(-(exp2_quasi_output[[p]]$tau[s] + exp2_quasi_output[[p]]$beta[s] * x))))
		exp2_quasi_AUCgrid[s,p] <- AUC_calc(c(0,x)/maxdays,d)
	}
}

#====Output====

# Individual Participants
outputs <- matrix(0,P2,6)
outputs[,1] <- C2rich
for (p in 1:P2) {
	q <- exp2_quasi_AUCgrid[,p]
	outputs[p,2] <- mean(q)
	outputs[p,3] <- mean(q) - quantile(q,.025)
	outputs[p,4] <- quantile(q,.975) - mean(q)
	outputs[p,5:6] <- quantile(q,c(.1,.9))
}

clip <- pipe("pbcopy", "w")                       
write.table(outputs, file=clip,sep="\t")                               
close(clip)

# Group Means
meanstack <- matrix(0,sims,14)
for (c in 1:8) {
	meanstack[,c] <- apply(exp2_quasi_AUCgrid[,C2rich==c],1,mean)
}
for (c in 1:4) {
	meanstack[,c+8] <- apply(meanstack[,c((c*2)-1,(c*2))],1,mean)
}
for (c in 1:2) {
	meanstack[,c+12] <- apply(meanstack[,c(0,2,4,6)+c],1,mean)
}

outputs <- matrix(0,14,5)
for (i in 1:14) {
	d <- meanstack[,i]
	outputs[i,1] <- mean(d)
	outputs[i,2] <- quantile(d,.975)-mean(d)
	outputs[i,3] <- mean(d)-quantile(d,.025)
	outputs[i,4:5] <- quantile(d,c(.1,.9))
}

clip <- pipe("pbcopy", "w")                       
write.table(outputs, file=clip,sep="\t")                               
close(clip)

# Group Differences Corrected For Multiple Comparisons
outputs <- matrix(0,91,4)
dex <- 0
for (i in 1:13) {
	for (j in (i+1):14) {
		dex <- dex+1
		outputs[dex,1:2] <- c(i,j)
		outputs[dex,3] <- 2*min(mean((meanstack[,i]-meanstack[,j])>0),mean((meanstack[,i]-meanstack[,j])<0))
	}
}
outputs[,4] <- hommel(outputs[,3],.05)

# Approximate Regression Curves for Figure
pars <- matrix(0,sims,P2*2)
for (p in 1:P2) {
	pars[,p] <- exp1_quasi_output[[p]]$tau
	pars[,p+P1] <- exp1_quasi_output[[p]]$beta
}
curves <- matrix(0,maxdays,P2)
for (p in 1:P2) {
	for (i in x) {
		q <- exp(-(exp2_quasi_output[[p]]$tau + exp2_quasi_output[[p]]$beta*i))
		curves[i,p] <- mean(q)
	}
}
approx <- matrix(0,P2,5)
approx[,1] <- C2rich
x2 <- x^2
x3 <- x^3
plot(0,0,typ="n",xlim=c(0,180),ylim=c(0,1))
for (p in 1:P2) {
	y <- log(curves[,p])
	q <- lm(y ~ x + x2 + x3)
	approx[p,2:5] <- q$coefficients
	lines(x,y)
}
mcurves <- matrix(0,maxdays,conds*3)
for (c in 1:conds) {
	for (i in x) {
		dex <- (1:P2)[C2==c]
		q <- rep(0,sims)
		for (p in dex) {
			q <- q + exp(-(exp2_quasi_output[[p]]$tau + exp2_quasi_output[[p]]$beta*i))/length(dex)
		}
		mcurves[i,1+(c-1)*3] <- mean(q)
		mcurves[i,(2:3)+(c-1)*3] <- quantile(q,c(.025,.975))
	}
}

#==================================
#========Survey Regressions========
#==================================
# In order to evaluate the relationship of AUC to subsequent ratings from the
# IMI inventory, a bootstrapping strategy was applied to the posterior samples.
# Regression coefficients were obtained from a general linear model that
# simultaneously predicted all four IMI factors based on experimental condition
# and observed AUC for each of the posterior samples. Thus, rather than
# resampling the data, the analysis effectively resampled from the posterior.
# This resulted in posterior parameter distributions for the regression
# parameters that reflected to covariance between IMI factors.

#====Experiment 1 IMI Regression====

dat <- cbind(DDG1S[[126]],DDG1S[[127]],DDG1S[[128]],DDG1S[[129]])

# lm() Applied To Posterior AUC Samples
psims <- 50
outputs <- matrix(0,3,8)
for (q in 1:psims) {
	coeff_count <- 16
	coeff_grid <- matrix(0,sims,coeff_count)
	xc <- as.factor(C1)
	y1 <- dat[,1]
	y2 <- dat[,2]
	y3 <- dat[,3]
	y4 <- dat[,4]
	for (s in 1:sims) {
		d <- exp1_quasi_AUCgrid[s,]-mean(exp1_quasi_AUCgrid[s,])
		q <- lm(cbind(y1,y2,y3,y4) ~ 0 + xc + d)
		for (v  in 1:4) {
			coeff_grid[s,(1:4)+(v-1)*4] <- mvrnorm(1,q$coefficients[,v],summary(q)[[v]]$cov.unscaled)
		}
	}
	for (v in 1:4) {
		outputs[1,1+(v-1)*2] <- outputs[1,1+(v-1)*2] + 2*min(mean(((coeff_grid[,1+(v-1)*4])-(coeff_grid[,2+(v-1)*4]))>0),mean(((coeff_grid[,1+(v-1)*4])-(coeff_grid[,2+(v-1)*4]))<0))
		outputs[2,1+(v-1)*2] <- outputs[2,1+(v-1)*2] + 2*min(mean(((coeff_grid[,1+(v-1)*4])-(coeff_grid[,3+(v-1)*4]))>0),mean(((coeff_grid[,1+(v-1)*4])-(coeff_grid[,3+(v-1)*4]))<0))
		outputs[3,1+(v-1)*2] <- outputs[3,1+(v-1)*2] + 2*min(mean(((coeff_grid[,2+(v-1)*4])-(coeff_grid[,3+(v-1)*4]))>0),mean(((coeff_grid[,2+(v-1)*4])-(coeff_grid[,3+(v-1)*4]))<0))
	}
}
outputs <- outputs/psims

for (v in 1:4) {
	outputs[,2+(v-1)*2] <- hommel(outputs[,1+(v-1)*2],.05)
}

# Coefficient Means & Error Bars
outputs <- matrix(0,16,5)
for (i in 1:16) {
	d <- coeff_grid[,i]
	outputs[i,1] <- mean(d)
	outputs[i,2] <- quantile(d,.975)-mean(d)
	outputs[i,3] <- mean(d)-quantile(d,.025)
	outputs[i,4:5] <- quantile(d,c(.1,.9))
}

clip <- pipe("pbcopy", "w")                       
write.table(outputs, file=clip,sep="\t")                               
close(clip)

#====Experiment 2 IMI Regression====

dat <- cbind(DDG2S[[108]],DDG2S[[109]],DDG2S[[110]],DDG2S[[111]])

# lm() Applied To Posterior AUC Samples
psims <- 50
outputs <- matrix(0,91,8)
for (q in 1:psims) {
	coeff_count <- 36
	coeff_grid <- matrix(0,sims,coeff_count)
	xg <- as.factor(C2rich)
	y1 <- dat[,1]
	y2 <- dat[,2]
	y3 <- dat[,3]
	y4 <- dat[,4]
	for (s in 1:sims) {
		d <- exp2_quasi_AUCgrid[s,] - mean(exp2_quasi_AUCgrid[s,])
		q <- lm(cbind(y1,y2,y3,y4) ~ 0 + xg + d)
		for (v  in 1:4) {
			coeff_grid[s,(1:9)+(v-1)*9] <- mvrnorm(1,q$coefficients[,v],summary(q)[[v]]$cov.unscaled)
		}
	}
	for (v in 1:4) {
		fourteencat <- matrix(0,sims,14)
		for (i in 1:8) {
			fourteencat[,i] <- coeff_grid[,i+(v-1)*9]
		}
		for (i in 1:4) {
			fourteencat[,i+8] <- (fourteencat[,(i*2)-1]+fourteencat[,i*2])/2
		}
		for (i in 1:2) {
			fourteencat[,i+12] <- (fourteencat[,i]+fourteencat[,i+2]+fourteencat[,i+4]+fourteencat[,i+6])/4
		}
		dex <- 0
		for (i in 1:13) {
			for (j in (i+1):14) {
				dex <- dex+1
				outputs[dex,1+(v-1)*2] <- outputs[dex,1+(v-1)*2] + (2*min(mean((fourteencat[,i]-fourteencat[,j])>0),mean((fourteencat[,i]-fourteencat[,j])<0)))
			}
		}
	}
}
outputs <- outputs/psims

hbsd <- .05/(91:1)
for (v in 1:4) {
	outputs[,2+(v-1)*2] <- hommel(outputs[,1+(v-1)*2],.05)
}
outputs <- cbind(matrix(0,91,2),outputs)
dex <- 0
for (i in 1:13) {
	for (j in (i+1):14) {
		dex <- dex+1
		outputs[dex,1:2] <- c(i,j)
	}
}

# Coefficient Means & Error Bars
outputs <- matrix(0,56,5)
for (v in 1:4) {
	fourteencat <- matrix(0,sims,14)
	for (i in 1:8) {
		fourteencat[,i] <- coeff_grid[,i+(v-1)*9]
	}
	for (i in 1:4) {
		fourteencat[,i+8] <- (fourteencat[,i*2]+fourteencat[,i*2])/2
	}
	for (i in 1:2) {
		fourteencat[,i+12] <- (fourteencat[,i]+fourteencat[,i+2]+fourteencat[,i+4]+fourteencat[,i+6])/4
	}
	for (i in 1:14) {
		outputs[i,1] <- mean(d)
		outputs[i,2] <- quantile(d,.975)-mean(d)
		outputs[i,3] <- mean(d)-quantile(d,.025)
		outputs[i,4:5] <- quantile(d,c(.1,.9))
	}
}

clip <- pipe("pbcopy", "w")                       
write.table(outputs, file=clip,sep="\t")                               
close(clip)
