# Supplementary material for: Gamification and motivation: Impact on delay discounting performance
Source: PLoS One. 2024 Apr 16;19(4):e0299511. doi: 10.1371/journal.pone.0299511 (PMC11020503; doi:10.1371/journal.pone.0299511)
Supplement: S2 Data — (TXT) [file pone.0299511.s002.txt]

data{
  int<lower=1> N;                    // Number of observations
  real delay[N];                     // List of delay intervals in days
  real Vtop[N];                      // List of accepted delayed quantity values
  real Vbottom[N];                   // List of last rejected delayed quantity values
  real A[N];                         // List of actual subjective delayed quantity values
}
parameters{
  real<lower=0> beta;              // individual slopes
  real<lower=0> tau;               // individual twist
  real<lower=0> sigma;             // individual residual errors
  vector<lower=0,upper=1>[N] V_raw;   // Imputed values of preference reversal V  
}
transformed parameters{
  real V[N];
  real lVA[N];

  for ( n in 1:N ) {
    V[n] = Vbottom[n] + (Vtop[n]-Vbottom[n])*V_raw[n];
  	lVA[n] = log(V[n]/A[n]);
  }
}
model{
  vector[N] mu;
  vector[N] sigma_n;

  beta ~ normal(0,0.1);
  tau ~ normal(0,1);
  sigma ~ exponential(0.05);
  V_raw ~ beta(2,2);

  for ( n in 1:N ) {
    mu[n] = -(tau + beta*delay[n]);
    sigma_n[n] = sigma;
  }
  lVA ~ normal(mu,sigma_n);
}
